# Supplementary material for: Isolation, Characterization and Whole Genome Analysis of an Avian Pathogenic Escherichia coli Phage vB_EcoS_GN06
Source: Vet Sci. 2022 Dec 5;9(12):675. doi: 10.3390/vetsci9120675 (PMC9788193; doi:10.3390/vetsci9120675)
Supplement: Supplementary file 1 [file vetsci-09-00675-s001.zip]

Archive with 1 entries (1 files):
- vetsci-2042351-supplementary.pdf
